# Supplementary material for: Unprecedented Epimerization of an Azithromycin Analogue: Synthesis, Structure and Biological Activity of 2′-Dehydroxy-5″-Epi-Azithromycin
Source: Molecules. 2022 Feb 3;27(3):1034. doi: 10.3390/molecules27031034 (PMC8838534; doi:10.3390/molecules27031034)
Supplement: Supplementary file 1 [file molecules-27-01034-s001.zip]

Archive with 1 entries (1 files):
- molecules-1536977-suppl.pdf
